# Supplementary material for: Macrocyclic Aromatic Oligoamides with Diphenyladamantane Units: Conformational Change from Folded to Open by N-Alkyl Removal
Source: Molecules. 2025 Oct 26;30(21):4185. doi: 10.3390/molecules30214185 (PMC12608538; doi:10.3390/molecules30214185)
Supplement: Supplementary file 1 [file molecules-30-04185-s001.zip]

Archive with 1 entries (1 files):
- molecules-3916471-supplementary.pdf
